# Supplementary material for: Sodium Alginate/Chitosan Scaffolds for Cardiac Tissue Engineering: The Influence of Its Three-Dimensional Material Preparation and the Use of Gold Nanoparticles
Source: Polymers (Basel). 2022 Aug 9;14(16):3233. doi: 10.3390/polym14163233 (PMC9414310; doi:10.3390/polym14163233)
Supplement: Supplementary file 1 [file polymers-14-03233-s001.zip]

Archive with 2 entries (2 files):
- File S1_DataBase.xlsx
- polymers-1796826 supplementary final.pdf
