# Supplementary material for: Sodium Alginate/Chitosan Scaffolds for Cardiac Tissue Engineering: The Influence of Its Three-Dimensional Material Preparation and the Use of Gold Nanoparticles
Source: Polymers (Basel). 2022 Aug 9;14(16):3233. doi: 10.3390/polym14163233 (PMC9414310; doi:10.3390/polym14163233)
Supplement: Supplementary file 1 [file polymers-14-03233-s001.zip › File S1_DataBase.xlsx]

## Sheet: Fig 1A
Swelling
	Without Np
Method 1	1675	1676.67	2285.71	2542.11	2627.78	2555	2440.74	2340	1808	1805.56	2046.15	2038.89	2376.47	2041.67	3490	3709.09	4350	3810	3847.83	3585.71	2833.33	2950	3658.82	4692.86	2596	3280	3853.33	3050	2886.36	2977.78	2609.09
Method 2	1953.85	1195.24	1577.78	1510	1864.29	1320.83	2192.86	3580	1907.14	2400	3283.33	2082.35	2255.56	2453.85	1787.5	2264.29	2984.61	1286.96	3036.36	2573.91	1721.05	3210	2646.67	1795	1891.67	1300	1108.33	3287.5	1908.7	1700
Method 3	3646.15	3983.33	3741.67	4066.67	2983.33	2800	2810	2518.75	2750	2618.18	3409.09	2660	1743.75	2447.37	2316.67	2222.22	2700	2125	2476.47	4057.14	3178.95	3553.85	3252.94	3164.71	2562.5	2736.36	1952.17	2170	2708.7	3261.54	3214.29
Method 4	2633.33	1464.71	2062.5	1290.91	2373.33	2240	2581.25	3088.89	2742.86	3558.33	2720	3000	4160	2370.59	2025	2433.33	1827.27	1975	3422.22	2766.67	2280	3745.45	2360	2600	2393.33	2218.18	2628.57	3170	1883.33	2673.33	1973.33

## Sheet: Fig 1B
Swelling
	Without Np
Method 1	1675	1676.67	2285.71	2542.11	2627.78	2555	2440.74	2340	1808	1805.56	2046.15	2038.89	2376.47	2041.67	3490	3709.09	4350	3810	3847.83	3585.71	2833.33	2950	3658.82	4692.86	2596	3280	3853.33	3050	2886.36	2977.78	2609.09
Method 2	1953.85	1195.24	1577.78	1510	1864.29	1320.83	2192.86	3580	1907.14	2400	3283.33	2082.35	2255.56	2453.85	1787.5	2264.29	2984.61	1286.96	3036.36	2573.91	1721.05	3210	2646.67	1795	1891.67	1300	1108.33	3287.5	1908.7	1700
Method 3	3646.15	3983.33	3741.67	4066.67	2983.33	2800	2810	2518.75	2750	2618.18	3409.09	2660	1743.75	2447.37	2316.67	2222.22	2700	2125	2476.47	4057.14	3178.95	3553.85	3252.94	3164.71	2562.5	2736.36	1952.17	2170	2708.7	3261.54	3214.29
Method 4	2633.33	1464.71	2062.5	1290.91	2373.33	2240	2581.25	3088.89	2742.86	3558.33	2720	3000	4160	2370.59	2025	2433.33	1827.27	1975	3422.22	2766.67	2280	3745.45	2360	2600	2393.33	2218.18	2628.57	3170	1883.33	2673.33	1973.33
	Au Np
Method 1	2111.76	1726.32	2016	2035	2366.67	2982.61	2362.5	3993.75	2495.65	2500	2700	1772.73	1821.05	2200	4521.43	2436.36	2796	3422.73	4466.67	3096.43	2872	3671.43	4669.23	2816.67	2140	3122.22	2926.67	3260.61
Method 2	1205.88	1092.86	2161.11	2220	1415.79	1192	2920	1840	1980.95	2600	1888.23	2040	2308.33	2812.5	1200	1343.75	1570	1578.26	1505.56	2625	2170.59	2042.86	1712.5	2218.18	1143.75	1315.38	3023.08	1323.53	2095.24	1835.29
Method 3	3252.94	3221.43	2705.56	2850	2960	3400	3011.76	3125	3845.45	1910.53	2000	2110.53	1958.82	4264.29	2907.69	2500	2921.05	2900	3518.18	4116.67	3968.75	4176.47	3921.05	4962.5	3388	3311.76	3627.78	3050	3035.71	3056.25	3926.67
Method 4	2227.27	2400	1252.63	1847.06	1142.31	2760	3093.33	4684.61	2405.56	3100	3730	1950	2411.11	2828.57	2277.27	1746.15	1572.73	2260	2078.57	2771.43	3209.09	1454.55	1853.33	2020	1522.22	1780	2425	1922.22	3500	2012.5
	Au Np+Alg
Method 1	2452.94	2812.5	2346.67	2383.33	2565.39	2856.52	2845.45	2235.29	3717.65	1756.25	2368.75	1494.12	2242.11	2342.86	2937.5	2711.54	2438.09	3100	2880	4142.1	3410	2990.91	4200	4172.73	2805.56	3568.75	3753.33	3241.18	3294.12	2694.12	2543.33
Method 2	2025	1445	1820	2275	1154.17	1850	2246.67	1584.21	1866.67	2131.25	2416.67	1523.53	1754.17	2266.67	2080	1770	2763.64	2300	1403.7	2294.74	2263.16	2745.45	2418.75	1623.53	1711.11	1463.64	3375	1400	1792.86	1600
Method 3	3907.69	2853.33	2563.16	2180	2342.11	2071.43	2573.68	2575	2352.17	2307.69	2153.85	1657.14	2491.67	2950	2150	1760	1860	2907.14	3292.86	5200	5545.45	5700	4306.67	4664.71	3050	3335.71	4163.64	3987.5	2552	4275	3304.76
Method 4	1168	1243.48	2107.69	1884.62	2293.75	3081.82	4087.5	3100	3411.76	3366.67	3477.78	2450	2740	2394.44	3271.43	3230	2927.27	3086.67	2505.88	2736.36	1205.88	1472.22	1800	2271.43	1447.37	1572.22	2464.71	2345.45	2685.71	1638.1

## Sheet: Fig 1C
Permeability
	Without Np
Method 1	0.836677	0.391798	0.542546	0.266782	0.472127	0.377908	0.574889	0.130692	0.205922	0.220114	0.151979	0.252196	0.108939	0.0644124	0.161134	0.827833	0.138333	0.101413	0.14966	0.214996	0.152278	0.314861	0.182336
Method 2	1.00025	1.87681	1.03878	1.72633	1.04431	1.39732	1.44814	1.68318	1.53175	1.37479	1.01142	2.35084	2.36713	2.106	0.971181	1.25818	1.02649	1.46723	1.4963	1.8735	1.2246	2.40907	1.50111	2.38503	1.50479	1.65524	1.43388	1.45248	0.75474	0.479915
Method 3	0.301726	0.655058	0.494072	0.807211	0.756602	0.166998	0.149653	1.22657	0.411834	0.135203	0.1486	0.205864	0.377848	0.11642	0.180462	0.113335	0.927195	0.127499	0.224366	0.409434	0.154602	0.143396	1.10491	0.549697	0.243619
Method 4	0.448332	0.951623	0.750743	0.93763	0.899678	0.951336	0.4815	0.717482	0.443188	0.222571	1.35023	0.185674	0.164068	0.3469	0.297432	0.303561	1.02569	1.65385	1.08463	0.61181	0.340018	0.572028	1.24699	0.891091	0.784846

## Sheet: Fig 1D
Permeabilty
	Without Np
Method 1	0.836677	0.391798	0.542546	0.266782	0.472127	0.377908	0.574889	0.130692	0.205922	0.220114	0.151979	0.252196	0.108939	0.0644124	0.161134	0.827833	0.138333	0.101413	0.14966	0.214996	0.152278	0.314861	0.182336
Method 2	1.00025	1.87681	1.03878	1.72633	1.04431	1.39732	1.44814	1.68318	1.53175	1.37479	1.01142	2.35084	2.36713	2.106	0.971181	1.25818	1.02649	1.46723	1.4963	1.8735	1.2246	2.40907	1.50111	2.38503	1.50479	1.65524	1.43388	1.45248	0.75474	0.479915
Method 3	0.301726	0.655058	0.494072	0.807211	0.756602	0.166998	0.149653	1.22657	0.411834	0.135203	0.1486	0.205864	0.377848	0.11642	0.180462	0.113335	0.927195	0.127499	0.224366	0.409434	0.154602	0.143396	1.10491	0.549697	0.243619
Method 4	0.448332	0.951623	0.750743	0.93763	0.899678	0.951336	0.4815	0.717482	0.443188	0.222571	1.35023	0.185674	0.164068	0.3469	0.297432	0.303561	1.02569	1.65385	1.08463	0.61181	0.340018	0.572028	1.24699	0.891091	0.784846
	Au Np
Method 1	0.810438	1.06094	0.333597	1.14227	0.467072	0.2891	0.144766	0.556677	0.401423	0.245602	0.13234	1.14236	0.100526	0.0877038	0.18387	0.146248	0.193758	0.111463	0.297583	0.317997
Method 2	0.895848	1.22605	1.82609	2.19348	1.6499	2.02903	1.41812	1.47154	3.4701	2.48465	1.07727	2.09698	1.88124	1.94227	1.67401	2.19978	1.15705	1.41594	0.850443	1.83379	1.60414	2.47169	1.18105	1.70693	1.39909	2.91209	0.450312	0.682025	1.13381
Method 3	0.928039	0.252637	0.470891	0.168168	0.466549	0.890801	0.219127	0.107651	0.935182	0.207292	0.196721	2.52957	0.204677	0.210922	0.487497	0.760844	0.468675	0.133027	0.576068	0.725819	0.270882	0.290667	0.288079	0.409089	0.164529	0.136496
Method 4	1.28892	1.20462	0.768128	0.74987	0.739209	0.5667	0.271699	0.146682	0.208754	0.379564	0.807291	0.223155	1.45851	0.845424	0.904664	0.485336	0.609452	0.587172	0.527149	0.463189	1.43548	1.09931	1.09026
	Au Np+Alg
Method 1	0.242881	0.14321	0.147877	1.10119	0.179542	0.60693	0.975485	0.621536	0.122585	0.169417	0.554786	0.256286	0.984887	0.127285	0.38419	0.10947	0.142206	0.124219	0.762511	0.0895258	0.186821	0.285018	0.253922	0.178014
Method 2	0.750239	0.86994	0.510447	1.24384	0.347914	3.29696	3.36209	1.64877	0.530969	2.53146	0.914551	0.846143	1.76966	1.3867	1.17197	0.705984	1.98387	0.967014	1.45911	2.37853	1.92327	1.50333	1.42959	2.11846	2.70068	3.36791	0.419727	1.09978	0.424692
Method 3	0.340397	0.451792	0.726314	0.879035	1.2823	0.166595	0.18023	0.624946	0.097568	1.25121	0.0792256	0.358608	0.413508	0.372457	0.517522	0.20309	0.334529	0.383079	0.136383	0.154839	0.518038	0.386067	0.186994	0.165473	0.734171	0.240627	0.135629
Method 4	0.92013	0.804712	0.753857	0.892937	1.46846	0.401127	1.71331	0.252101	0.54186	0.360283	0.526076	0.222259	0.597314	0.375425	0.840947	0.795176	0.371086	0.741601	1.52382	0.639142	1.13162	0.978551	0.575403	1.01355	1.61531	0.75018	0.736942

## Sheet: Fig 1E
Porosity
	Without Np	Au Np
Method 1	92.73	68.36
Method 2	87.78	87.98
Method 3	93.26	95.79
Method 4	93.68	93.99

## Sheet: Fig 1F
Day	Np	Method 1	Method 2	Method 3	Method 4
0	no	0	0	0	0
1	no	5.9	4.9	4.6	4
2	no	21.2	21.7	31	29.2
3	no	48.5	24	56.7	43.8
6	no	63.8	65.7	69.6	66.7
10	no	76.2	78.9	86.3	96.6
17	no	85	89.1	96.2	98.5

## Sheet: Fig 1G
Day	Np	Method 1	Method 2	Method 3	Method 4
0	Au	0	0	0	0
1	Au	8.9	5.2	3.8	5.8
2	Au	17.8005	10.3932	7.69643	11.528
3	Au	32.914	21.0816	21.9706	15.7335
6	Au	77.8838	40.7159	31.3697	26.1459
10	Au	100	64.5845	66.4103	41.2701
17	Au	100	84.3333	82.4432	60.0688

## Sheet: Fig 1H
Cell Viability
	Without Np
Method 1	43.6664	48.9378	39.2604	44.9252	23.1314	16.4437	27.7734	79.4393	69.1589	75.7009	76.6355	68.2243	72.8972	69.1589	82.4108	95.6691	93.7811	94.417	91.4822	85.5031	90.6962	84.3035	92.5156	98.4407	86.6944	95.0104	88.8773	95.738	84.4351	76.8201	97.8661	58.8703	99.6988	76.3849	86.2343
Method 2	62.3918	79.701	84.8151	62.3918	86.074	72.1479	66.4044	64.486	76.6355	72.8972	83.1776	69.1589	78.5047	72.8972	44.0344	72.5707	67.0357	65.3136	64.9446	89.2989	69.9877	74.3243	87.526	80.8732	86.1746	84.8233	86.1746	76.2994	97.7489	86.7573	90.4561	95.7573	89.1632	89.0167	97.1967
Method 3	57.3564	85.9166	36.7427	48.8592	44.3745	79.701	41.1487	61.6822	69.1589	69.1589	67.2897	68.2243	71.028	71.9626	82.0418	94.7109	95.941	98.278	93.7269	81.7958	83.7638	86.1746	91.0603	83.6798	95.0104	85.1351	92.4116	91.1642	76.4435	94.7699	75.3264	88.5356	80.3598	85.6485	68.7531
Method 4	41.8568	36.5854	45.5547	64.0441	19.1975	23.2888	27.8521	51.4019	71.028	69.1589	71.9626	66.3551	63.5514	74.7664	54.7356	82.4108	97.909	68.7577	82.6568	69.8647	72.5707	37.2141	62.8898	67.8794	61.3306	45.5301	37.0062	17.4636	19.2469	49.5816	20.9205	23.2218	23.431	29.4979	19.2469
	Au Np
Method 1	38.0016	47.5216	61.0543	50.9835	54.288	24.941	28.9536	67.2897	66.3551	74.7664	72.8972	71.028	68.2243	69.1589	66.0517	80.3198	86.1009	85.7319	88.6839	86.8389	84.3788	84.5114	77.5468	87.422	91.7879	76.1954	87.526	72.0374	81.046	73.8452	75.0042	88.1172	89.8745	93.9833	83.3389
Method 2	64.4374	58.93	77.1833	68.2927	80.0944	34.4611	52.8717	82.243	83.1776	85.9813	74.7664	77.5701	85.9813	76.6355	47.9705	71.0947	73.8007	76.8758	76.2608	91.5129	76.1378	88.9813	91.9958	90.8524	88.3576	84.6154	85.9667	85.8628	86.6109	96.2803	64.8954	88.9121	61.9247	77.1548	62.8034
Method 3	45.7907	51.8489	42.7223	41.1487	33.7529	55.9402	88.1196	79.4393	72.8972	71.028	73.8318	75.7009	79.4393	79.4393	55.1046	72.5707	85.3628	100.123	93.8499	76.9988	73.1857	72.6611	86.6944	87.526	87.3181	91.7879	90.5405	80.6653	78.0335	89.6276	63.431	59.2469	60.0837	80.5356	76.7782
Method 4	34.7758	47.8364	30.2911	79.701	75.7671	66.011	35.8773	63.5514	64.486	75.7009	83.1776	71.028	78.5047	72.8972	67.2817	74.7847	84.1328	82.2878	76.1378	87.5769	73.4317	70.9979	69.5426	80.6653	75.1559	73.8046	71.2058	62.9938	24.8954	44.7699	32.2176	43.3054	34.9372	50	37.8661
	Au Np+Alg
Method 1	28.7962	65.6963	89.1424					73.8318	77.5701	78.5047	90.6542	86.9159	79.4393	68.2243	73.4317	62.7306	75.3998	74.7847	31.7343	71.5867	68.8807	67.7755	83.368	82.4324	85.447	82.6403	75.3638	94.8025	80.3347	58.8284	63.5565	55.3138	87.4477	67.1548	61.2552
Method 2	44.6892	59.0087	38.1589	68.45	38.867	56.5696	38.0802	72.8972	76.6355	82.243	78.5047	68.2243	89.7196	74.7664	41.4514	68.1427	63.0996	80.4428	68.1427	71.5867	62.4846	82.3285	89.605	91.2682	93.5551	70.894	78.6902	79.3139	75.4603	92.795	88.8535	74.3389	69.8033	75.8494	78.0628
Method 3	74.3509	46.1054	75.5311	68.9221	95.7514	56.5696	76.3965	72.8972	77.5701	65.4206	71.9626	70.0935	73.8318	73.8318	69.4957	87.3309	94.834	88.4379	92.6199	88.5609	78.3518	72.973	73.0769	75.8836	66.2162	78.3784	79.21	85.9667	67.2385	71.8033	68.954	50.3933	59.046	55.1883	77.954
Method 4	25.8851	58.3792	97.4036	47.5216	47.7577	61.605	52.3997	73.8318	62.6168	68.2243	78.5047	75.7009	77.5701	71.9626	46.1255	62.3616	73.5547	81.3038	64.5756	76.9988	73.6777	66.4241	67.5676	77.131	78.5863	77.6507	90.7484	81.8087	17.7824	23.6402	39.3305	78.4519	33.4728	30.5439	34.1004

## Sheet: Fig2A
Time	Swelling	Swelling	Swelling	Swelling
min	%	STD	%	STD
PBS	PBS	PBS	Milli-Q	Milli-Q
0	0	0	0	0
5	2369.85	37.9991	2349.06	3.87143
10	2362.45	112.655	2431.63	236.071
20	2580.46	214.267	2937.09	235.473
40	2695.2	5.6231	2922.32	124.107
60	2712.25	86.8783	2963.52	297.805
90	2752.2	14.2764	2922.05	299.473
120	2733	2.01333	3080.12	125.786
180	2746.62	35.7926	3057.06	145.169
1440	2790.16	31.288	3166.22	41.6619
2880	2867.73	67.9652	3306.6	40.5247
7200	2908.48	0.40673	3237.24	74.5073
8640	2755.15	73.3544	2922.44	33.7731
10080	2798.9	169.639	2844.64	271.703

## Sheet: Fig2B
Time	Swelling	Swelling	Swelling	Swelling	Swelling	Swelling	Swelling	Swelling
min	%	STD	%	STD	%	STD	%	STD
All	pH 3	pH 3	pH 5	pH 5	pH 8	pH 8	pH 9	pH 9
0	0	0	0	0	0	0	0	0
5	2195.72	142.906	1856.15	128.865	1568.19	784.365	1768.41	38.8189
10	2524.33	163.277	2244.1	307.901	1677.48	684.85	1840.84	168.513
20	2637.46	141.673	2167.87	344.992	1731.91	555.679	1880.49	65.0703
40	2708.19	65.9732	2344.76	224.681	1679.48	432.4	1860.5	86.5332
60	2789.2	227.404	2426.71	98.5059	1714.65	478.534	1778.27	118.487
90	2757.14	134.365	2254.85	394.256	1651.87	349.009	1776	85.0526
120	2869.71	195.659	2260.71	274.127	1686.65	244.781	1786.76	102.215
180	2842.54	249.287	2292.38	176.627	1746.73	302.183	1668.89	99.3739
1440	2862.11	179.044	2327.57	110.14	1639	245.718	1646.36	39.2272
2880	2945.48	204.072	2383.4	172.608	1931.42	63.4232	1735.82	10.6756
7200	2672.96	74.7328	2147.03	17.0565	1657.36	323.213	1715.54	130.173
8640	2688.52	114.313	2121.75	118.382	1700.2	225.605	1583.54	88.8804
10080	2692	219.645	2035.47	293.1	1739.8	236.053	1558.56	12.5969

[truncated: 10 more sheets: Fig2C, Fig2D, Fig3A-F, Np, Fig 6M, Fig 7M, Fig 8B, Fig 8C, S1.Thickness, S1. Weight]
